# Supplementary material for: Rapid, Room-Temperature Synthesis of a Porous Organic Polymer for Highly Effective Removal of Trace Hg(II) from Water
Source: Molecules. 2025 Dec 2;30(23):4635. doi: 10.3390/molecules30234635 (PMC12693406; doi:10.3390/molecules30234635)
Supplement: Supplementary file 1 [file molecules-30-04635-s001.zip]

Archive with 1 entries (1 files):
- molecules-3989535-supplementary.pdf
